# Supplementary material for: Therapeutic effect and mechanism of gigantol on hyperuricemia
Source: Front Endocrinol (Lausanne). 2025 Jul 29;16:1474808. doi: 10.3389/fendo.2025.1474808 (PMC12339328; doi:10.3389/fendo.2025.1474808)
Supplement: Supplementary Table 1 — The data presented in this Table regarding XOD represents the protein expression of XOD in AML12 cells, while β denotes the expression of the reference protein. Compared with the normal group, the XOD levels in AML12 cells of the model group significantly increased, compared with the model group, allopurinol as a positive drug could significantly downregulate XOD levels. Gigantol also downregulated XOD levels in AML12 cells in a dose-dependent manner. The ASC data reflects the protein expression of ASC in HK-2 cells, CASPASE indicates the protein expression of Caspase-1 in HK-2 cells, and NLRP3 signifies the protein expression of NLRP3 in HK-2 cells, with β representing the reference protein expression. The expression of three proteins related to NLRP3 signaling pathway in the model group increased significantly compared with the blank group. After the gigantol intervention, the protein levels decreased significantly, especially in the high-dose group. The GLUT9 data denotes the protein expression of GLUT9 in HK-2 cells, OAT1 represents the protein expression of OAT1 in HK-2 cells, and OAT3 indicates the protein expression of OAT3 in HK-2 cells. HK-2 cells exposed to adenosine and xanthine oxidase showed increase in GLUT9 protein expression and decrease in OAT1 and OAT3 protein expression. Gigatol decreased GLUT9 protein expression in HK-2 cells, especially in the high-dose group. Meanwhile, gigantol could increase OAT1 and OAT3 protein expression in HK-2 cells in a dose-dependent manner. [file Table1.xlsx]

## Sheet: Sheet1
		1		2		3						1		2		3
xod	正常	122.429	1.61958	208.402	1.68834	128.563	1.50963
	模型	134.846	1.99701	201.115	1.95744	168.725	1.89024
	阳性	155.965	1.43646	209.523	1.43631	140.271	1.39906
	低	141.242	1.79089	241.421	1.54984	177.271	1.79626
	中	128.129	1.51707	199.117	1.50135	168.261	1.52579
	高	108.633	1.32873	187.088	1.44638	176.298	1.39343
β	正常	75.593		123.436		85.162
	模型	67.524		102.744		89.261
	阳性	108.576		145.876		100.261
	低	78.867		155.772		98.689
	中	84.458		132.625		110.278
	高	81.757		129.349		126.521
asc	正常	115.178	0.631621	147.918	0.760363	177.652	0.887479
	模型	181.342	1.06384	208.591	1.15537	197.272	1.11069
	阳性	163.648	0.934432	185.065	0.967043	186.261	1.00336
	低	161.976	0.978299	197.704	1.05256	190.261	1.05839
	中	134.385	0.772941	146.868	0.790837	166.261	0.875855
	高	136.893	0.73528	134.134	0.685315	146.281	0.751234
CASPASE	正常	168.639	0.924794	180.432	0.927499	177.732	0.887879
	模型	208.989	1.22603	220.789	1.22294	198.643	1.11841
	阳性	147.442	0.841895	190.729	0.99664	189.372	1.02012
	低	134.57	0.812773	189.238	1.00749	191.281	1.06406
	中	169.696	0.976038	166.728	0.897777	180.371	0.950186
	高	146.411	0.786403	160.261	0.818803	164.281	0.843674
NLRP3	正常	119.018	0.652679	165.651	0.851518	175.125	0.874855
	模型	178.563	1.04754	199.751	1.10641	212.547	1.19669
	阳性	163.939	0.936094	177.621	0.928145	186.105	1.00252
	低	127.912	0.77256	180.721	0.962142	187.495	1.043
	中	125.385	0.721175	171.712	0.924614	140.12	0.738146
	高	107.093	0.575218	142.123	0.726132	125.837	0.646243
β	正常	182.353		194.536		200.176
	模型	170.46		180.54		177.612
	阳性	175.131		191.372		185.637
	低	165.569		187.832		179.765
	中	173.862		185.712		189.827
	高	186.178		195.726		194.721
GLUT	正常	144.419	0.791975	152.474	0.783783	134.272	0.67077			0.791975	0.944069	0.8359	0.947895	0.82401	0.709504		1.07198	0.960659	0.999155	1.02869	1.08569	1.06012		0.899821	0.704576	0.727604	0.829219	1.0464	0.957095
	模型	160.926	0.944069	187.651	1.03939	169.262	0.952987			0.783783	1.03939	0.72114	0.816581	0.778614	0.503536		1.00534	0.852542	1.13508	1.05781	1.10844	1.0745		0.949058	0.746549	0.838315	0.881128	0.924033	0.965171
	阳性	146.392	0.8359	138.006	0.72114	144.372	0.777711			0.67077	0.952987	0.777711	0.864245	0.728937	0.628961		1.0349	0.820761	0.914214	0.975001	1.09716	1.07472		0.810702	0.670309	0.990891	0.942792	0.874812	1.02136
	低	156.942	0.947895	153.38	0.816581	155.361	0.864245			0.944069							0.960659							0.704576
	中	143.264	0.82401	144.598	0.778614	138.372	0.728937			1.03939							0.852542							0.746549
	高	132.094	0.709504	98.555	0.503536	122.472	0.628961			0.952987							0.820761							0.670309
										0.8359							0.999155							0.727604
OAT1	正常	195.478	1.07198	195.575	1.00534	207.162	1.0349			0.72114							1.13508							0.838315
	模型	163.754	0.960659	153.918	0.852542	145.777	0.820761			0.777711							0.914214							0.990891
	阳性	174.983	0.999155	217.222	1.13508	169.712	0.914214			0.947895							1.02869							0.829219
	低	170.32	1.02869	198.69	1.05781	175.271	0.975001			0.816581							1.05781							0.881128
	中	188.76	1.08569	205.851	1.10844	208.271	1.09716			0.864245							0.975001							0.942792
	高	197.371	1.06012	210.308	1.0745	209.271	1.07472			0.82401							1.08569							1.0464
										0.778614							1.10844							0.924033
OAT3	正常	164.085	0.899821	184.626	0.949058	162.283	0.810702			0.728937							1.09716							0.874812
	模型	120.102	0.704576	134.782	0.746549	119.055	0.670309			0.709504							1.06012							0.957095
	阳性	127.426	0.727604	160.43	0.838315	183.946	0.990891			0.503536							1.0745							0.965171
	低	137.293	0.829219	165.504	0.881128	169.481	0.942792			0.628961							1.07472							1.02136
	中	181.929	1.0464	171.604	0.924033	166.063	0.874812
	高	178.19	0.957095	188.909	0.965171	198.88	1.02136
